# Supplementary material for: Increased somatic mutation burdens in normal human cells due to defective DNA polymerases
Source: Nat Genet. 2021 Sep 30;53(10):1434–42. doi: 10.1038/s41588-021-00930-y (PMC8492474; doi:10.1038/s41588-021-00930-y)
Supplement: Supplementary file 3 — Supplementary Table 1: Clinical summary and phenotypic characteristics of individuals with germline POLE and POLE exonuclease domain mutations. Summary of phenotypic features and disease burden in all individuals in this cohort, as well as those published to date. Supplementary Table 2: Summary of samples including DNA polymerase germline mutation, sequencing method and mutation burden. Supplementary Table 3: Cancer driver mutations identified in this cohort. Cancer driver mutations identified across all cell types studied in this cohort. [file 41588_2021_930_MOESM3_ESM.xlsx]

## Sheet: Supplementary Table 1
Supplementary Table 1 | Clinical summary and phenotypic characteristics of individuals with germline POLE and POLE exonuclease domain mutations
current study ID	previous study / other ID	sex	age	Germline Mutation	Mother carrier status	Father carrier status	Relative in cohort	Adenoma Burden	Age at first polyp	Colon cancer	Age at diagnosis CRC	Endometrial cancer	Age at Endometrial cancer	Breast cancer	Age at breast cancer	Duodenal cancer	Age at Duodenal cancer	Other cancer	Other cancer (n)	Total cancer	Other relevant conditions	Other phenotypic features	Reference
PD44580	C-II.3	M	71	POLE L424V	WT	POLE L424V*	PD44591 (daughter)	11	41	0	NA	0	NA	0	NA	0	NA	NA	0	0	NA	none reported	Palles et al 2013
PD44581	SM4-III.2	F	65	POLD1 S478N	POLD1 S478N*	WT	NA	>10	40	2	29,50	0	NA	0	NA	0	NA	NA	0	2	NA	none reported	Palles et al 2013
PD44582	SM6-V.12	M	45	POLD1 S478N	POLD1 S478N	WT	PD44584 (mother), PD44585( brother)	8	29	0	NA	0	NA	0	NA	0	NA		0	0	NA	none reported	Palles et al 2013
PD44584	SM6-IV.8	F	71	POLD1 S478N	POLD1 S478N*	WT	PD44582 and PD44585 (sons)	>30	53	0	NA	1	45	0	NA	0	NA	NA	0	1	NA	none reported	Palles et al 2013
PD44585	SM6-V.10	M	51	POLD1 S478N	POLD1 S478N	WT	PD44584 (mother) and PD44582(brother)	9	33	0	NA	0	NA	0	NA	0	NA	2 astrocytomas (26 yrs)	0	0	NA	none reported	Palles et al 2013
PD44586	B-IV.2	M	48	POLE L424V	POLE L424V	WT	NA	19	29	1	29	0	NA	0	NA	0	NA	NA	0	1	NA	none reported	Palles et al 2013
PD44587	M-II.3	F	72	POLE L424V	POLE L424V▲	UNK	NA	2	45	0	NA	0	NA	0	NA	0	NA	NA	0	0	NA	none reported	Current Study
PD44588	P-IV:3	M	38	POLD1 L474P	WT	POLD1 L474P	NA	9	19	0	NA	0	NA	0	NA	0	NA	NA	0	0	NA	none reported	Current Study
PD44589	I-III.9	F	60	POLE L424V	WT	POLE L424V*	PD44594 (cousin)	2	47	3	47 (2 CRCs),61	0	NA	0	NA	1	47	NA	0	4	NA	none reported	Palles et al 2013
PD44590	O-IV:2	F	71	POLD1 D316N	WT	POLD1 D316N*	NA	5	58	0	NA	1	54	0	NA	0	NA	NA	0	1	NA	none reported	Current Study
PD44591	C-III.4 / C-III.5	F	46	POLE L424V	WT	POLE L424V	PD44580 (father)	44	36	0	NA	0	NA	0	NA	0	NA	Basal cell carcinoma(41yrs)	1	1	Complex endometrial hyperplasia(40yrs)	none reported	Palles et al 2013
PD44592	N-V.1	M	50	POLE L424V	WT	POLE L424V	PD44593 (son)	>10	46	1	45	0	NA	0	NA	0	NA	Basal cell carcinoma(48yrs)	1	2	duodenal adenoma (51 yrs)	none reported	Current Study
PD44593	N-VI.2	M	17	POLE L424V	WT	POLE L424V	PD44592 (father)	1	15	0	NA	0	NA	0	NA	0	NA	NA	0	0	duodenal adenoma (17 yrs)	none reported	Current Study
PD44594	I-III.11	M	46	POLE L424V	POLE L424V	WT	PD44589 (cousin)	6	27	1	26	0	NA	0	NA	0	NA	NA	0	1	NA	none reported	Current Study
NA	PT1	F	50	POLE L424V	UNK	UNK	PT2	30	40	1	40	1	50	0	NA	0	NA	NA	0	2	NA	none reported	Elsayed et al 2014
NA	PT2	M	30	POLE L424V	POLE L424V	UNK	PT1	0	NA	1	30	0	NA	0	NA	0	NA	Astrocytoma (15yrs)	1	2	NF1 (Paternal inheritted)	none reported	Elsayed et al 2014
NA	PT3	UNK	34	POLE L424V	UNK	UNK	NA	multiple	34	1	34	0	NA	0	NA	0	NA	NA	0	1	NA	none reported	Elsayed et al 2014
NA	PT4	UNK	33	POLE L424V	UNK	UNK	NA	multiple	33	1	33	0	NA	0	NA	0	NA	NA	0	1	NA	none reported	Elsayed et al 2014
NA	FigA-III:6	F	30	POLE L424V	WT	WT	NA	43	28	1	28	0	NA	0	NA	0	NA	NA	0	1	NA	none reported	Valle et al 2014
NA	FigB -II.2	F	52	POLD1 L474P	UNK	UNK	FigB	0	NA	0	NA	1	52	0	NA	0	NA	0	0	1	NA	none reported	Valle et al 2014
NA	FigB-II.6	F	56	POLD1 L474P	UNK	UNK	FigB	0	NA	1	33	1	56	0	NA	0	NA	NA	0	2	NA	none reported	Valle et al 2014
NA	FigB-III.1	F	44	POLD1 L474P	UNK	UNK	FigB	0	NA	1	36	0	NA	0	NA	0	NA	GIST colon	1	2	NA	none reported	Valle et al 2014
NA	Fam-1 - III.7	F	67	POLD1 D316H	UNK	UNK	Fam-1	13	UNK	0	NA	0	NA	1	64	0	NA	NA	0	1	NA	none reported	Bellido et al 2016
NA	Fam-1 - III.8	M	66	POLD1 D316H	UNK	UNK	Fam-1	4	UNK	1	58	0	NA	0	NA	0	NA	Mesothelioma (65yrs - asbestos), Angiomylolipoma	1	2	NA	none reported	Bellido et al 2016
NA	Fam-2 - II.2	F	81	POLD1 D316G, POLD1 V295M	UNK		Fam-2	0	NA	0	NA	1	57	2	65,75	0	NA	NA	0	3	NA	Atrophic ovaries	Bellido et al 2016
NA	Fam-2 - III.2	F	57	POLD1 D316G	POLD1 D316G, POLD1 V295M	UNK	Fam-2	3	UNK	1	44	1	54	0	NA	0	NA	NA	0	2	NA	none reported	Bellido et al 2016
NA	Fam-2 - III.3	F	46	POLD1 V295M	POLD1 D316G, POLD1 V295M	UNK	Fam-2	0	NA	0	NA	0	NA	1	46	0	NA	NA	0	1	NA	none reported	Bellido et al 2016
NA	Fam-3 - III.3	F	41	POLD1 R409W	UNK	UNK	NA	0	NA	1	32	0	NA	0	NA	0	NA	NA	0	1	NA	none reported	Bellido et al 2016
NA	Fam-4 - III.1	F	50	POLD1 L474P	UNK	UNK	Fam-4	2	UNK	0	NA	0	NA	0	NA	0	NA	NA	0	0	NA	none reported	Bellido et al 2016
NA	Fam-4 - III.2	M	52	POLD1 L474P	UNK	UNK	Fam-4	0	NA	1	50	0	NA	0	NA	0	NA	NA	0	1	NA	none reported	Bellido et al 2016
NA	Fam-4 - IV.1	F	25	POLD1 L474P	UNK	POLD1 L474P	Fam-4	0	NA	1	23	0	NA	0	NA	0	NA	Benign oesophageal tumour (25yrs), Gastric hyperplastic polyps	1	0	NA	none reported	Bellido et al 2016
NA	Fam-5 - II.2	F	82	POLD1 V295M	UNK	UNK	Fam-5	1	NA	1	70	0	NA	0	NA	0	NA	NA	0	1	NA	none reported	Bellido et al 2016
NA	Fam-5 - III.1	F	55	POLD1 V295M	POLD1 V295M	UNK	Fam-5	2-3	UNK	1	48	0	NA	0	NA	0	NA	NA	0	1	NA	none reported	Bellido et al 2016
NA	Fam-6 - II.1	M	52	POLD1 R521Q	UNK	UNK	Fam-6	0	NA	1	48	0	NA	0	NA	0	NA	NA	0	1	NA	none reported	Bellido et al 2016
NA	SM6-IV.2	M	43	POLD1 S478N	UNK	UNK	SM6	10	43	0	NA	0	NA	0	NA	0	NA	NA	0	0	NA	none reported	Palles et al 2013
NA	SM6-IV.6	F	52	POLD1 S478N	UNK	UNK	SM6	28	52	0	NA	1	52	0	NA	0	NA	NA	0	1	NA	none reported	Palles et al 2013
NA	SM6-V.2	M	35	POLD1 S478N	UNK	UNK	SM6	28	28	1	28	0	NA	0	NA	0	NA	NA	0	1	NA	none reported	Palles et al 2013
NA	SM4-III.6	F	50	POLD1 S478N	UNK	UNK	SM4	19	41	1	41	1	50	0	NA	0	NA	NA	0	2	NA	none reported	Palles et al 2013
NA	SM4-III.8	M	32	POLD1 S478N	UNK	UNK	SM4	45	32	1	32	0	NA	0	NA	0	NA	NA	0	1	NA	none reported	Palles et al 2013
NA	SM4-III.9	F	49	POLD1 S478N	UNK	UNK	SM4	40	33	1	33	1	45	0	NA	0	NA	NA	0	2	NA	none reported	Palles et al 2013
NA	SM7-II.1	F	61	POLE L424V	UNK	UNK	SM7	43	43	0	NA	0	NA	0	NA	0	NA	NA	0	0	NA	none reported	Palles et al 2013
NA	SM7-II.2	F	60	POLE L424V	UNK	UNK	SM7	multiple	46	0	NA	0	NA	0	NA	0	NA	NA	0	0	NA	none reported	Palles et al 2013
NA	SM7-II.4	M	43	POLE L424V	UNK	UNK	SM7	5	43	1	43	0	NA	0	NA	0	NA	NA	0	1	NA	none reported	Palles et al 2013
NA	SM7-II.6	F	54	POLE L424V	UNK	UNK	SM7	27	40	1	40	0	NA	0	NA	0	NA	NA	0	1	NA	none reported	Palles et al 2013
NA	SM7-II.8	F	51	POLE L424V	UNK	UNK	SM7	9	38	0	NA	0	NA	0	NA	0	NA	NA	0	0	NA	none reported	Palles et al 2013
NA	SM7-III.6	F	33	POLE L424V	POLE L424V	UNK	SM7	9	26	0	NA	0	NA	0	NA	0	NA	NA	0	0	NA	none reported	Palles et al 2013
NA	SM7-III.7	F	30	POLE L424V	POLE L424V	UNK	SM7	68	23	0	NA	0	NA	0	NA	0	NA	NA	0	0	NA	none reported	Palles et al 2013
NA	A-III.1	F	48	POLE L424V	UNK	UNK	NA	0	NA	1	48	0	NA	0	NA	0	NA	NA	0	1	NA	none reported	Palles et al 2013
NA	B-III.1	F	63	POLE L424V	UNK	UNK	B	3	48	2	48	0	NA	0	NA	0	NA	NA	0	2	NA	none reported	Palles et al 2013
NA	C-II.2	M	50	POLE L424V	UNK	UNK	C	0	NA	1	50	0	NA	0	NA	0	NA	NA	0	1	NA	none reported	Palles et al 2013
NA	C-III.1	M	42	POLE L424V	UNK	POLE L424V	C	>0	37	1	37	0	NA	0	NA	0	NA	NA	0	1	NA	none reported	Palles et al 2013
NA	D-IV.2	F	37	POLE L424V	UNK	UNK	NA	0	NA	1	37	0	NA	0	NA	0	NA	NA	0	1	NA	none reported	Palles et al 2013
NA	E-III.1	F	75	POLE L424V	UNK	UNK	NA	>40	53	0	NA	0	NA	0	NA	0	NA	NA	0	0	NA	none reported	Palles et al 2013
NA	F-IV.1	M	74	POLE L424V	UNK	UNK	NA	4	60	0	NA	0	NA	0	NA	0	NA	NA	0	0	NA	none reported	Palles et al 2013
NA	G-III.1	M	55	POLE L424V	UNK	UNK	NA	2	37	0	NA	0	NA	0	NA	0	NA	NA	0	0	NA	none reported	Palles et al 2013
NA	H-III.2	F	53	POLE L424V	UNK	UNK	NA	6	52	1	53	0	NA	0	NA	0	NA	NA	0	1	NA	none reported	Palles et al 2013
NA	I-II.3	M	46	POLE L424V	UNK	UNK	I	5	46	2	46,62	0	NA	0	NA	0	NA	Ureter cancer (46yrs)	1	3	NA	none reported	Palles et al 2013
NA	I-II.9	M	82	POLE L424V	UNK	UNK	I	10	64	1	64	0	NA	0	NA	0	NA	NA	0	1	NA	none reported	Palles et al 2013
NA	I-III.4	F	56	POLE L424V	UNK	POLE L424V	I	multiple	40	1	40	0	NA	0	NA	0	NA	NA	0	1	NA	none reported	Palles et al 2013
NA	I-III.10	M	51	POLE L424V	UNK	POLE L424V	I	11	38	0	NA	0	NA	0	NA	0	NA	NA	0	0	NA	none reported	Palles et al 2013
NA	J-II.4	F	57	POLE L424V	UNK	UNK	NA	1	57	0	NA	0	NA	0	NA	0	NA	NA	0	0	NA	none reported	Palles et al 2013
NA	K-II.3	F	62	POLE L424V	UNK	UNK	K	1	40	2	40,42	0	NA	0	NA	0	NA	Breast cancer(42yrs)	1	3	NA	none reported	Palles et al 2013
NA	K-III.3	F	37	POLE L424V	POLE L424V	UNK	K	49	27	0	NA	0	NA	0	NA	0	NA	NA	0	0	NA	none reported	Palles et al 2013
NA	K-III.4	F	36	POLE L424V	POLE L424V	UNK	K	63	23	0	NA	0	NA	0	NA	0	NA	NA	0	0	NA	none reported	Palles et al 2013
NA	L-n/a	F	45	POLE L424V	UNK	UNK	NA	0	NA	1	45	0	NA	0	NA	0	NA	NA	0	1	NA	none reported	Palles et al 2013
NA	F381_II.6 index	M	36	POLE L424V	UNK	UNK	F156/F381	50-100	36	4	36,56,66	0	NA	0	NA	0	NA	duodenal adenomas	0	4	congenital hypertrophy of the retinal pigment epithelium (CHRPE)	none reported	Spier et al 2015
NA	F381_III.2	F	37	POLE L424V	UNK	POLE L424V	F156/F381	20-51	37	0	NA	0	NA	0	NA	0	NA	NA	0	0	NA	none reported	Spier et al 2015
NA	F381_III:1	M	58	POLE L424V	UNK	POLE L424V	F156	21-50	34	1	36	0	NA	0	NA	1	45	NA	0	2	Sarcoidosis	none reported	Spier et al 2015
NA	F381_III:5	F	50	POLE L424V	UNK	POLE L424V	F156	11-20	32	0	NA	0	NA	0	NA	0	NA	Gastric fundic gland polyps	0	0	NA	none reported	Spier et al 2015
NA	F156_III:5	M	50	POLE L424V	UNK	POLE L424V	F156	51-100	27	1	27	0	NA	0	NA	0	NA	Duodenal and jejunal polyps	0	1	pilotricomas, primary biliary cirrhosis	none reported	Spier et al 2015
NA	F156_III:1	F	58	POLE L424V	UNK	POLE L424V	F156	>100	35	0	NA	0	NA	0	NA	0	NA	Duodenum, Gastric fundic gland polyps	0	0	NA	none reported	Spier et al 2015
NA	F156_III:3	F	55	POLE L424V	UNK	POLE L424V	F156	multiple	32	1	42	0	NA	0	NA	0	NA	Duodenal polyps	0	1	post-operative retroperitoneal fibrosis	none reported	Spier et al 2015
NA	F156_III:4	M	53	POLE L424V	UNK	POLE L424V	F156	51-100	30	5	30,46	0	NA	0	NA	0	NA	Giant Cell Glioblastoma(28yrs)	0	5	NA	none reported	Spier et al 2015
NA	F354 II:5	M	39	POLE L424V	UNK	UNK	F354	51-100	27	3	27,38,39	0	NA	0	NA	0	NA	Duodenal adenomas, glioblastoma(47yrs), neuroendocrine carcinoma colon (41yrs)	1	4	fibromas	none reported	Spier et al 2015
NA	F354 III:5	M	16	POLE L424V	UNK	POLE L424V	F354	11-20	16	0	NA	0	NA	0	NA	0	NA	NA	0	0	NA	none reported	Spier et al 2015
NA	F1505 index	?	38	POLE L424V	UNK	UNK	NA	51-100	38	1	38	0	NA	0	NA	0	NA	NA	0	1	NA	none reported	Spier et al 2015
NA	H1427 III:1	M	68	POLE L424V	POLE L424V	UNK	H1427	<10	UNK	2	46,48	0	NA	0	NA	0	NA	NA	0	2	NA	none reported	Spier et al 2015
NA	H1427 II:2	F	63	POLE L424V	UNK	UNK	H1427	<10	UNK	1	63	0	NA	0	NA	0	NA	NA	0	1	NA	none reported	Spier et al 2015
NA	H1427 III:8	F	53	POLE L424V	POLE L424V	UNK	H1427	21-50	UNK	3	45,53	0	NA	0	NA	0	NA	Ovarian cancer(33yrs)	1	4	NA	none reported	Spier et al 2015
NA	WIM:Case 1	M	14	POLE L411V	WT	UNK	NA	>10	14	1	14	0	NA	0	NA	0	NA		0	1	Café Au Lait Macules , Pilomatricoma, duodenal adenoma	none reported	Wimmer et al 2017
NA	LIN:Case 1	F	5	POLE A456P	UNK	UNK	NA	0	NA	0	NA	0	NA	0	NA	0	NA	Medulloblastoma	1	1	NA	none reported	Lindsay et al 2019
NA	HAN:III:2	M	63	POLE Y458F	UNK	UNK	HAN	0	NA	1	63	0	NA	0	NA	0	NA	NA	0	1	NA	none reported	Hansen et al 2015
NA	HAN:IV:8	M	46	POLE Y458F	UNK	UNK	HAN	0	NA	0	NA	0	NA	0	NA	0	NA	Pancreatic cancer(46yrs)	1	1	NA	none reported	Hansen et al 2015
NA	HAN:IV:9	F	48	POLE Y458F	UNK	UNK	HAN	multiple	UNK	1	48	0	NA	0	NA	0	NA	Bilateral ovarian cancer(40yrs)	1	2	NA	none reported	Hansen et al 2015
NA	HAN:IV:10	F	UNK	POLE Y458F	UNK	UNK	HAN	multiple	UNK	0	NA	0	NA	0	NA	0	NA	NA	0	0	NA	none reported	Hansen et al 2015
NA	HAN:IV:13	F	43	POLE Y458F	UNK	UNK	HAN	multiple	UNK	1	43	0	NA	0	NA	0	NA	NA	0	1	NA	none reported	Hansen et al 2015
NA	HAN:IV:15	M	58	POLE Y458F	UNK	UNK	HAN	0	NA	1	58	0	NA	0	NA	0	NA	NA	0	1	NA	none reported	Hansen et al 2015
NA	HAN:IV:17	M	42	POLE Y458F, POLE A153V	UNK	UNK	HAN	multiple	36	1	42	0	NA	0	NA	0	NA	Small intestine cancer (54,57yrs)	2	3	NA	none reported	Hansen et al 2015
NA	HAN:IV:20	M	38	POLE Y458F	UNK	UNK	HAN	0	NA	1	38	0	NA	0	NA	0	NA	NA	0	1	NA	none reported	Hansen et al 2015
NA	HAN:IV:21	M	56	POLE Y458F	UNK	UNK	HAN	multiple	56	1	56	0	NA	0	NA	0	NA	NA	0	1	NA	none reported	Hansen et al 2015
NA	HAN:V:4	M	UNK	POLE Y458F	UNK	POLE Y458F	HAN	multiple	26	0	NA	0	NA	0	NA	0	NA	NA	0	0	NA	none reported	Hansen et al 2015
NA	HAN:V:5	M	UNK	POLE Y458F	UNK	POLE Y458F	HAN	multiple	>25	0	NA	0	NA	0	NA	0	NA	NA	0	0	NA	none reported	Hansen et al 2015
NA	HAN:V:8	F	UNK	POLE Y458F	UNK	POLE Y458F	HAN	>1	>25	0	NA	0	NA	0	NA	0	NA	NA	0	0	NA	none reported	Hansen et al 2015
NA	HAN:Validation-index	M	44	POLE Y458F	UNK	UNK	HAN	0	NA	1	44	0	NA	0	NA	1	59	NA	0	2	NA	none reported	Hansen et al 2015
NA	HAN:Validation-brother	M	42	POLE Y458F	UNK	UNK	HAN	0	NA	1	42	0	NA	0	NA	0	NA	0	0	1	NA	none reported	Hansen et al 2015
NA	HAN:Validation-son	M	34	POLE Y458F	UNK	POLE Y458F	HAN	>1	34	0	NA	0	NA	0	NA	0	NA	0	0	0	NA	none reported	Hansen et al 2015
NA	ROH:III:10	F	28	POLE N363K	POLE N363K	UNK	ROH	0	NA	0	NA	0	NA	0	NA	0	NA	Giant Cell Glioblastoma(28yrs)	1	1	NA	none reported	Rohlin et al 2014
NA	ROH:II:2	F	50	POLE N363K	UNK	UNK	ROH	0	NA	1	43	1	50	0	NA	0	NA	Ovarian(50yrs)	1	3	NA	none reported	Rohlin et al 2014
NA	ROH:II:4	M	56	POLE N363K	UNK	UNK	ROH	0	NA	1	56	0	NA	0	NA	0	NA	NA	0	1	NA	none reported	Rohlin et al 2014
NA	ROH:II:7	M	28	POLE N363K	UNK	UNK	ROH	0	NA	1	28	0	NA	0	NA	0	NA	NA	0	1	NA	none reported	Rohlin et al 2014
NA	ROH:II:9	F	78	POLE N363K	UNK	UNK	ROH	0	NA	2	52,78	0	NA	0	NA	0	NA	Ovarian(45yrs), Pancreatic(78yrs)	2	4	NA	none reported	Rohlin et al 2014
NA	ROH:II:11	F	45	POLE N363K	UNK	UNK	ROH	0	NA	0	NA	1	45	0	NA	0	NA	Ovarian(45yrs)	1	2	NA	none reported	Rohlin et al 2014
NA	ROH:III:2	M	35	POLE N363K	POLE N363K	UNK	ROH	0	NA	1	35	0	NA	0	NA	0	NA	NA	0	1	NA	none reported	Rohlin et al 2014
NA	ROH:III:4	F	53	POLE N363K	POLE N363K	UNK	ROH	0	NA	2	47,53	0	NA	0	NA	0	NA	NA	0	2	NA	none reported	Rohlin et al 2014
NA	ROH:III:6	M	55	POLE N363K	UNK	POLE N363K	ROH	0	NA	1	55	0	NA	0	NA	0	NA	NA	0	1	NA	none reported	Rohlin et al 2014
NA	ROH:III:9	M	40	POLE N363K	POLE N363K	UNK	ROH	0	NA	1	40	0	NA	0	NA	0	NA	NA	0	1	NA	none reported	Rohlin et al 2014
NA	ROH:IV:2	M	38	POLE N363K	UNK	POLE N363K	ROH	0	NA	1	38	0	NA	0	NA	0	NA	NA	0	1	NA	none reported	Rohlin et al 2014
NA	ROH:IV:3	M	28	POLE N363K	UNK	POLE N363K	ROH	>1	NA	0	NA	0	NA	0	NA	0	NA	NA	0	0	NA	none reported	Rohlin et al 2014

## Sheet: Supplementary Table 2
Supplementary Table 2 | Summary of samples including DNA polymerase germline mutation, sequencing method and mutation burden
sample	block	individual	age	sex	germline_mutation	sample_type	site	library_prep	coverage	median_vaf	SBStotal	SBSrate	IDtotal	IDrate	SVtotal	CNAtotal	telomere_content
PD44580a_lo0002	PD44580a	PD44580	71	male	POLE L424V	polyp crypt	colon transverse	low-input/LCM	37	0.47	54162	762.8	2760	38.9	3	0	125
PD44580a_lo0003	PD44580a	PD44580	71	male	POLE L424V	polyp crypt	colon transverse	low-input/LCM	22	0.43	51851	730.3	2503	35.3	2	0	308
PD44580a_lo0004	PD44580a	PD44580	71	male	POLE L424V	polyp crypt	colon transverse	low-input/LCM	26	0.47	52481	739.2	2587	36.4	4	0	207
PD44580a_lo0005	PD44580a	PD44580	71	male	POLE L424V	polyp crypt	colon transverse	low-input/LCM	45	0.47	53206	749.4	2737	38.5	3	0	204
PD44580a_lo0006	PD44580a	PD44580	71	male	POLE L424V	polyp crypt	colon transverse	low-input/LCM	36	0.37	50542	711.9	2463	34.7	2	0	233
PD44580a_lo0010	PD44580a	PD44580	71	male	POLE L424V	polyp crypt	colon transverse	low-input/LCM	26	0.48	50995	718.2	2457	34.6	3	0	251
PD44580a_lo0011	PD44580a	PD44580	71	male	POLE L424V	polyp crypt	colon transverse	low-input/LCM	32	0.42	48132	677.9	2313	32.6	4	0	212
PD44580a_lo0017	PD44580a	PD44580	71	male	POLE L424V	polyp crypt	colon transverse	low-input/LCM	24	0.45	49864	702.3	2340	33	1	0	212
PD44580b_lo0001	PD44580b	PD44580	71	male	POLE L424V	intestinal crypt	colon transverse	low-input/LCM	42	0.4	15366	216.4	643	9.1	0	0	352
PD44580b_lo0002	PD44580b	PD44580	71	male	POLE L424V	intestinal crypt	colon transverse	low-input/LCM	35	0.46	11455	161.3	558	7.9	0	0	424
PD44580b_lo0004	PD44580b	PD44580	71	male	POLE L424V	intestinal crypt	colon transverse	low-input/LCM	33	0.48	10390	146.3	520	7.3	0	0	355
PD44580b_lo0005	PD44580b	PD44580	71	male	POLE L424V	intestinal crypt	colon transverse	low-input/LCM	29	0.37	14432	203.3	527	7.4	0	0	414
PD44580b_lo0006	PD44580b	PD44580	71	male	POLE L424V	intestinal crypt	colon transverse	low-input/LCM	35	0.42	15302	215.5	614	8.6	0	0	391
PD44580c_lo0004	PD44580c	PD44580	71	male	POLE L424V	polyp crypt	colon transverse	low-input/LCM	44	0.48	47859	674.1	2525	35.6	3	0	319
PD44580c_lo0005	PD44580c	PD44580	71	male	POLE L424V	polyp crypt	colon transverse	low-input/LCM	26	0.45	62545	880.9	3209	45.2	2	0	190
PD44580c_lo0006	PD44580c	PD44580	71	male	POLE L424V	polyp crypt	colon transverse	low-input/LCM	33	0.47	61630	868	3208	45.2	2	0	189
PD44580c_lo0007	PD44580c	PD44580	71	male	POLE L424V	polyp crypt	colon transverse	low-input/LCM	37	0.47	51453	724.7	2579	36.3	2	0	296
PD44580c_lo0008	PD44580c	PD44580	71	male	POLE L424V	polyp crypt	colon transverse	low-input/LCM	37	0.49	44408	625.5	2329	32.8	2	0	323
PD44580d	PD44580d	PD44580	55	male	POLE L424V	blood	other	standard	16	0.32	27	0.5	17	0.3	0	0	120
PD44580e	PD44580e	PD44580	65	male	POLE L424V	blood	other	standard	53	0.14	142	2.2	70	1.1	0	0	277
PD44580f	PD44580f	PD44580	71	male	POLE L424V	sperm	other	standard	41	0.21	28	0.4	38	0.5	0	0	573
PD44580f_duplex	PD44580f	PD44580	71	male	POLE L424V	sperm	other	modified duplex	NA	NA	575	8.1	155	2.2	NA	NA	NA
PD44581c	PD44581c	PD44581	57	female	POLD1 S478N	blood	other	standard	19	0.25	44	0.8	30	0.5	0	0	155
PD44581b_lo0001	PD44581b	PD44581	65	female	POLD1 S478N	intestinal crypt	colon left	low-input/LCM	37	0.45	11151	171.6	3210	49.4	2	0	427
PD44581b_lo0003	PD44581b	PD44581	65	female	POLD1 S478N	intestinal crypt	colon left	low-input/LCM	31	0.47	10881	167.4	3127	48.1	3	0	529
PD44581b_lo0005	PD44581b	PD44581	65	female	POLD1 S478N	intestinal crypt	colon left	low-input/LCM	38	0.46	13081	201.2	3810	58.6	2	0	440
PD44581b_lo0006	PD44581b	PD44581	65	female	POLD1 S478N	intestinal crypt	colon left	low-input/LCM	45	0.44	10921	168	3132	48.2	2	0	453
PD44581b_lo0007	PD44581b	PD44581	65	female	POLD1 S478N	intestinal crypt	colon left	low-input/LCM	37	0.46	10739	165.2	3089	47.5	2	0	367
PD44581b_lo0008	PD44581b	PD44581	65	female	POLD1 S478N	intestinal crypt	colon left	low-input/LCM	35	0.46	11063	170.2	3140	48.3	5	0	796
PD44582b_lo0001	PD44582b	PD44582	45	male	POLD1 S478N	intestinal crypt	colon transverse	low-input/LCM	40	0.46	5642	125.4	1437	31.9	0	0	564
PD44582b_lo0003	PD44582b	PD44582	45	male	POLD1 S478N	intestinal crypt	colon transverse	low-input/LCM	35	0.47	7125	158.3	1934	43	0	0	504
PD44582b_lo0004	PD44582b	PD44582	45	male	POLD1 S478N	intestinal crypt	colon transverse	low-input/LCM	37	0.45	5804	129	1623	36.1	0	0	585
PD44582b_lo0005	PD44582b	PD44582	45	male	POLD1 S478N	intestinal crypt	colon transverse	low-input/LCM	35	0.43	5759	128	1516	33.7	0	0	473
PD44582b_lo0006	PD44582b	PD44582	45	male	POLD1 S478N	intestinal crypt	colon transverse	low-input/LCM	28	0.42	6713	149.2	1562	34.7	0	0	583
PD44582b_lo0007	PD44582b	PD44582	45	male	POLD1 S478N	intestinal crypt	colon transverse	low-input/LCM	26	0.35	5230	116.2	1153	25.6	0	0	516
PD44582d	PD44582d	PD44582	45	male	POLD1 S478N	blood	other	standard	44	0.13	38	0.8	41	0.9	0	0	308
PD44582e	PD44582e	PD44582	45	male	POLD1 S478N	sperm	other	standard	36	0.26	12	0.3	25	0.6	0	0	830
PD44582e_duplex	PD44582e	PD44582	45	male	POLD1 S478N	sperm	other	modified duplex	NA	NA	324	7.2	60	1.3	NA	NA	NA
PD44584a_lo0005	PD44584a	PD44584	71	female	POLD1 S478N	polyp crypt	colon left	low-input/LCM	36	0.48	18673	263	5709	80.4	0	0	284
PD44584a_lo0006	PD44584a	PD44584	71	female	POLD1 S478N	polyp crypt	colon left	low-input/LCM	37	0.49	18615	262.2	5791	81.6	1	0	145
PD44584a_lo0007	PD44584a	PD44584	71	female	POLD1 S478N	intestinal crypt	colon left	low-input/LCM	42	0.44	10411	146.6	3619	51	0	0	315
PD44584a_lo0008	PD44584a	PD44584	71	female	POLD1 S478N	intestinal crypt	colon left	low-input/LCM	33	0.46	12589	177.3	4005	56.4	0	0	197
PD44584a_lo0009	PD44584a	PD44584	71	female	POLD1 S478N	intestinal crypt	colon left	low-input/LCM	29	0.45	12256	172.6	3796	53.5	0	0	221
PD44584a_lo0010	PD44584a	PD44584	71	female	POLD1 S478N	intestinal crypt	colon left	low-input/LCM	31	0.45	11118	156.6	3282	46.2	0	0	248
PD44584a_lo0011	PD44584a	PD44584	71	female	POLD1 S478N	intestinal crypt	colon left	low-input/LCM	41	0.48	9420	132.7	3087	43.5	0	0	264
PD44584a_lo0012	PD44584a	PD44584	71	female	POLD1 S478N	intestinal crypt	colon left	low-input/LCM	24	0.43	9239	130.1	2592	36.5	0	0	320
PD44584a_lo0013	PD44584a	PD44584	71	female	POLD1 S478N	intestinal crypt	colon left	low-input/LCM	44	0.44	14571	205.2	4533	63.8	0	0	223
PD44584c_lo0001	PD44584c	PD44584	71	female	POLD1 S478N	polyp crypt	colon left	low-input/LCM	44	0.48	241677	3403.9	26724	376.4	2	0	146
PD44584c_lo0002	PD44584c	PD44584	71	female	POLD1 S478N	polyp crypt	colon left	low-input/LCM	43	0.48	236160	3326.2	26478	372.9	1	0	188
PD44584c_lo0003	PD44584c	PD44584	71	female	POLD1 S478N	polyp crypt	colon left	low-input/LCM	43	0.49	233453	3288.1	26029	366.6	1	0	164
PD44584c_lo0008	PD44584c	PD44584	71	female	POLD1 S478N	intestinal crypt	colon left	low-input/LCM	31	0.47	12346	173.9	3659	51.5	0	0	286
PD44584c_lo0010	PD44584c	PD44584	71	female	POLD1 S478N	intestinal crypt	colon left	low-input/LCM	39	0.43	12184	171.6	4005	56.4	0	0	217
PD44584d_lo0001	PD44584d	PD44584	71	female	POLD1 S478N	polyp crypt	colon left	low-input/LCM	40	0.49	20983	295.5	6148	86.6	2	0	148
PD44584d_lo0002	PD44584d	PD44584	71	female	POLD1 S478N	polyp crypt	colon left	low-input/LCM	37	0.48	20883	294.1	6042	85.1	2	0	100
PD44584d_lo0003	PD44584d	PD44584	71	female	POLD1 S478N	polyp crypt	colon left	low-input/LCM	44	0.49	20487	288.5	6170	86.9	2	0	113
PD44584e	PD44584e	PD44584	71	female	POLD1 S478N	blood	other	standard	39	0.19	413	5.8	120	1.7	0	0	248
PD44584e_duplex	PD44584e	PD44584	71	female	POLD1 S478N	blood	other	modified duplex	NA	NA	1584	22.3	155	2.2	NA	NA	NA
PD44585b_lo0004	PD44585b	PD44585	51	male	POLD1 S478N	intestinal crypt	colon right	low-input/LCM	36	0.42	6108	119.8	1715	33.6	0	0	349
PD44585b_lo0005	PD44585b	PD44585	51	male	POLD1 S478N	intestinal crypt	colon right	low-input/LCM	35	0.46	5322	104.4	1429	28	0	0	499
PD44585b_lo0006	PD44585b	PD44585	51	male	POLD1 S478N	intestinal crypt	colon right	low-input/LCM	39	0.39	4839	94.9	1271	24.9	0	0	314
PD44585b_lo0009	PD44585b	PD44585	51	male	POLD1 S478N	intestinal crypt	colon right	low-input/LCM	33	0.42	5075	99.5	1338	26.2	0	0	443
PD44585b_lo0010	PD44585b	PD44585	51	male	POLD1 S478N	intestinal crypt	colon right	low-input/LCM	43	0.43	5758	112.9	1713	33.6	0	0	482
PD44585b_lo0011	PD44585b	PD44585	51	male	POLD1 S478N	intestinal crypt	colon right	low-input/LCM	46	0.4	6185	121.3	1622	31.8	0	0	443
PD44585d	PD44585d	PD44585	51	male	POLD1 S478N	blood	other	standard	36	0.16	26	0.5	24	0.5	0	0	273
PD44586b_lo0001	PD44586b	PD44586	48	male	POLE L424V	intestinal crypt	colon left	low-input/LCM	31	0.42	21418	446.2	697	14.5	0	0	188
PD44586b_lo0002	PD44586b	PD44586	48	male	POLE L424V	intestinal crypt	colon left	low-input/LCM	35	0.44	15179	316.2	505	10.5	0	0	227
PD44586b_lo0003	PD44586b	PD44586	48	male	POLE L424V	intestinal crypt	colon left	low-input/LCM	22	0.43	16392	341.5	453	9.4	0	0	647
PD44586b_lo0006	PD44586b	PD44586	48	male	POLE L424V	intestinal crypt	colon left	low-input/LCM	29	0.45	14906	310.5	484	10.1	0	0	541
PD44586b_lo0007	PD44586b	PD44586	48	male	POLE L424V	intestinal crypt	colon left	low-input/LCM	38	0.47	16613	346.1	562	11.7	0	0	221
PD44586c	PD44586c	PD44586	35	male	POLE L424V	blood	other	standard	19	0.23	88	2.5	12	0.3	0	0	162
PD44586d	PD44586d	PD44586	49	male	POLE L424V	blood	other	standard	40	0.15	444	9.1	14	0.3	0	0	262
PD44587b_lo0001	PD44587b	PD44587	72	female	POLE L424V	intestinal crypt	colon left	low-input/LCM	37	0.45	23895	331.9	958	13.3	0	0	229
PD44587b_lo0002	PD44587b	PD44587	72	female	POLE L424V	intestinal crypt	colon left	low-input/LCM	34	0.46	20351	282.7	826	11.5	0	0	216
PD44587b_lo0003	PD44587b	PD44587	72	female	POLE L424V	intestinal crypt	colon left	low-input/LCM	25	0.47	19862	275.9	776	10.8	0	0	219
PD44587b_lo0004	PD44587b	PD44587	72	female	POLE L424V	intestinal crypt	colon left	low-input/LCM	32	0.42	25384	352.6	902	12.5	1	0	147
PD44587b_lo0005	PD44587b	PD44587	72	female	POLE L424V	intestinal crypt	colon left	low-input/LCM	37	0.4	30337	421.3	1088	15.1	1	0	179
PD44587b_lo0006	PD44587b	PD44587	72	female	POLE L424V	intestinal crypt	colon left	low-input/LCM	38	0.45	22175	308	921	12.8	0	0	285
PD44587b_lo0007	PD44587b	PD44587	72	female	POLE L424V	intestinal crypt	colon left	low-input/LCM	39	0.38	21215	294.7	851	11.8	0	0	255
PD44587b_lo0008	PD44587b	PD44587	72	female	POLE L424V	intestinal crypt	colon left	low-input/LCM	35	0.43	19728	274	879	12.2	2	0	308
PD44587c	PD44587c	PD44587	67	female	POLE L424V	blood	other	standard	23	0.28	402	6	33	0.5	0	0	182
PD44587d	PD44587d	PD44587	70	female	POLE L424V	blood	other	standard	42	0.19	796	11.4	59	0.8	0	0	233
PD44588b_lo0001	PD44588b	PD44588	38	male	POLD1 L474P	intestinal crypt	colon left	low-input/LCM	21	0.45	2569	67.6	695	18.3	0	0	244
PD44588b_lo0002	PD44588b	PD44588	38	male	POLD1 L474P	intestinal crypt	colon left	low-input/LCM	27	0.44	2336	61.5	633	16.7	0	0	249
PD44588b_lo0003	PD44588b	PD44588	38	male	POLD1 L474P	intestinal crypt	colon left	low-input/LCM	26	0.39	2950	77.6	749	19.7	0	0	262
PD44588b_lo0004	PD44588b	PD44588	38	male	POLD1 L474P	intestinal crypt	colon left	low-input/LCM	26	0.42	2581	67.9	583	15.3	0	0	295
PD44588b_lo0005	PD44588b	PD44588	38	male	POLD1 L474P	intestinal crypt	colon left	low-input/LCM	27	0.45	3153	83	910	23.9	0	0	262
PD44588b_lo0006	PD44588b	PD44588	38	male	POLD1 L474P	intestinal crypt	colon left	low-input/LCM	22	0.46	2052	54	498	13.1	0	0	283
PD44588b_lo0007	PD44588b	PD44588	38	male	POLD1 L474P	intestinal crypt	colon left	low-input/LCM	29	0.45	2230	58.7	532	14	0	0	276
PD44588b_lo0008	PD44588b	PD44588	38	male	POLD1 L474P	intestinal crypt	colon left	low-input/LCM	32	0.46	2445	64.3	679	17.9	0	0	279
PD44588c	PD44588c	PD44588	28	male	POLD1 L474P	blood	other	standard	38	0.18	27	1	23	0.8	0	0	275
PD44589c_lo0003	PD44589c	PD44589	60	female	POLE L424V	intestinal crypt	colon right	low-input/LCM	34	0.47	36755	612.6	1513	25.2	4	0	264
PD44589c_lo0005	PD44589c	PD44589	60	female	POLE L424V	intestinal crypt	colon right	low-input/LCM	43	0.45	25882	431.4	1203	20.1	0	0	310
PD44589c_lo0009	PD44589c	PD44589	60	female	POLE L424V	intestinal crypt	colon right	low-input/LCM	45	0.45	26112	435.2	1245	20.8	0	0	225
PD44589c_lo0010	PD44589c	PD44589	60	female	POLE L424V	intestinal crypt	colon right	low-input/LCM	33	0.46	19135	318.9	888	14.8	0	1	251
PD44589d_lo0001	PD44589d	PD44589	60	female	POLE L424V	polyp crypt	colon right	low-input/LCM	42	0.47	21267	354.4	1081	18	0	0	195
PD44589d_lo0004	PD44589d	PD44589	60	female	POLE L424V	polyp crypt	colon right	low-input/LCM	37	0.47	21306	355.1	1049	17.5	0	0	199
PD44589d_lo0005	PD44589d	PD44589	60	female	POLE L424V	polyp crypt	colon right	low-input/LCM	39	0.47	23895	398.2	1099	18.3	0	0	199
PD44589d_lo0007	PD44589d	PD44589	60	female	POLE L424V	polyp crypt	colon right	low-input/LCM	40	0.45	22278	371.3	1057	17.6	0	0	198
PD44589d_lo0008	PD44589d	PD44589	60	female	POLE L424V	polyp crypt	colon right	low-input/LCM	41	0.39	21532	358.9	1050	17.5	0	0	199
PD44589e_lo0001	PD44589e	PD44589	60	female	POLE L424V	tumour sample	other	low-input/LCM	41	0.46	173428	2890.5	6896	114.9	94	10	186
PD44589e_lo0004	PD44589e	PD44589	60	female	POLE L424V	tumour sample	other	low-input/LCM	38	0.47	172708	2878.5	7046	117.4	100	15	169
PD44589e_lo0005	PD44589e	PD44589	60	female	POLE L424V	tumour sample	other	low-input/LCM	40	0.48	176904	2948.4	7166	119.4	104	11	166
PD44589e_lo0007	PD44589e	PD44589	60	female	POLE L424V	intestinal crypt	colon left	low-input/LCM	37	0.45	21847	364.1	902	15	0	0	212
PD44589e_lo0008	PD44589e	PD44589	60	female	POLE L424V	intestinal crypt	colon left	low-input/LCM	38	0.44	23737	395.6	1009	16.8	3	0	191
PD44589f_lo0001	PD44589f	PD44589	60	female	POLE L424V	endometrium gland	other	low-input/LCM	27	0.48	13199	220	569	9.5	0	0	256
PD44589f_lo0002	PD44589f	PD44589	60	female	POLE L424V	endometrium gland	other	low-input/LCM	13	0.5	6110	101.8	198	3.3	0	0	341
PD44589f_lo0003	PD44589f	PD44589	60	female	POLE L424V	endometrium gland	other	low-input/LCM	9	0.42	4492	74.9	162	2.7	0	0	365
PD44589f_lo0006	PD44589f	PD44589	60	female	POLE L424V	endometrium gland	other	low-input/LCM	12	0.47	5291	88.2	175	2.9	0	0	460
PD44589f_lo0008	PD44589f	PD44589	60	female	POLE L424V	endometrium gland	other	low-input/LCM	18	0.27	12742	212.4	489	8.2	0	0	311
PD44589f_lo0009	PD44589f	PD44589	60	female	POLE L424V	endometrium gland	other	low-input/LCM	17	0.47	5241	87.3	237	4	0	0	415
PD44589f_lo0010	PD44589f	PD44589	60	female	POLE L424V	endometrium gland	other	low-input/LCM	25	0.5	14892	248.2	673	11.2	0	0	377
PD44589f_lo0011	PD44589f	PD44589	60	female	POLE L424V	endometrium gland	other	low-input/LCM	10	0.5	7014	116.9	241	4	0	0	405
PD44589f_lo0012	PD44589f	PD44589	60	female	POLE L424V	endometrium gland	other	low-input/LCM	15	0.5	11547	192.4	355	5.9	0	0	421
PD44589f_lo0013	PD44589f	PD44589	60	female	POLE L424V	endometrium gland	other	low-input/LCM	22	0.45	14445	240.8	642	10.7	0	0	241
PD44589f_lo0015	PD44589f	PD44589	60	female	POLE L424V	endometrium gland	other	low-input/LCM	32	0.48	6777	113	282	4.7	0	0	433
PD44589f_lo0019	PD44589f	PD44589	60	female	POLE L424V	endometrium gland	other	low-input/LCM	39	0.41	8715	145.2	400	6.7	0	0	274
PD44589e_lo0009	PD44589e	PD44589	60	female	POLE L424V	intestinal crypt	colon left	low-input/LCM	36	0.47	25663	427.7	1018	17	0	0	210
PD44589g_lo0001	PD44589g	PD44589	60	female	POLE L424V	intestinal crypt	colon left	low-input/LCM	25	0.35	24395	406.6	822	13.7	0	0	341
PD44589g_lo0002	PD44589g	PD44589	60	female	POLE L424V	intestinal crypt	colon left	low-input/LCM	38	0.41	15891	264.9	687	11.4	1	0	231
PD44589g_lo0003	PD44589g	PD44589	60	female	POLE L424V	intestinal crypt	colon left	low-input/LCM	37	0.45	27060	451	1080	18	0	0	301
PD44589g_lo0004	PD44589g	PD44589	60	female	POLE L424V	intestinal crypt	colon left	low-input/LCM	32	0.47	15257	254.3	725	12.1	1	0	426
PD44589g_lo0008	PD44589g	PD44589	60	female	POLE L424V	intestinal crypt	colon left	low-input/LCM	34	0.39	28944	482.4	1055	17.6	1	0	256
PD44589h	PD44589h	PD44589	59	female	POLE L424V	blood	other	standard	38	0.14	129	2.2	78	1.3	0	0	295
PD44590b_lo0002	PD44590b	PD44590	71	female	POLD1 D316N	intestinal crypt	colon right	low-input/LCM	40	0.45	4264	60.1	880	12.4	0	0	225
PD44590b_lo0008	PD44590b	PD44590	71	female	POLD1 D316N	intestinal crypt	colon right	low-input/LCM	34	0.45	3867	54.5	757	10.7	0	0	202
PD44590b_lo0009	PD44590b	PD44590	71	female	POLD1 D316N	intestinal crypt	colon right	low-input/LCM	41	0.45	4384	61.7	927	13.1	0	0	252
PD44590c_lo0007	PD44590c	PD44590	71	female	POLD1 D316N	intestinal crypt	colon transverse	low-input/LCM	35	0.45	3583	50.5	712	10	0	0	214
PD44590c_lo0008	PD44590c	PD44590	71	female	POLD1 D316N	intestinal crypt	colon transverse	low-input/LCM	41	0.47	3503	49.3	736	10.4	0	0	261
PD44590c_lo0009	PD44590c	PD44590	71	female	POLD1 D316N	intestinal crypt	colon transverse	low-input/LCM	27	0.36	4508	63.5	723	10.2	0	0	262
PD44590d_lo0002	PD44590d	PD44590	71	female	POLD1 D316N	intestinal crypt	colon left	low-input/LCM	37	0.46	4041	56.9	973	13.7	0	0	229
PD44590d_lo0004	PD44590d	PD44590	71	female	POLD1 D316N	intestinal crypt	colon left	low-input/LCM	29	0.41	3303	46.5	709	10	0	0	210
PD44590d_lo0005	PD44590d	PD44590	71	female	POLD1 D316N	intestinal crypt	colon left	low-input/LCM	35	0.47	3970	55.9	898	12.6	0	0	241
PD44590e	PD44590e	PD44590	67	female	POLD1 D316N	blood	other	standard	20	0.19	50	0.7	15	0.2	0	0	205
PD44590f	PD44590f	PD44590	71	female	POLD1 D316N	blood	other	standard	36	0.14	70	1	15	0.2	0	0	233
PD44591c	PD44591c	PD44591	42	female	POLE L424V	blood	other	standard	17	0.27	26	0.6	15	0.4	0	0	206
PD44591d	PD44591d	PD44591	46	female	POLE L424V	blood	other	standard	39	0.15	49	1.1	26	0.6	0	0	214
PD44591d_lo0001	PD44591d	PD44591	46	female	POLE L424V	intestinal crypt	colon transverse	low-input/LCM	36	0.47	25710	558.9	1116	24.3	0	0	306
PD44591d_lo0002	PD44591d	PD44591	46	female	POLE L424V	intestinal crypt	colon transverse	low-input/LCM	39	0.46	30799	669.5	1271	27.6	0	0	272
PD44591d_lo0006	PD44591d	PD44591	46	female	POLE L424V	intestinal crypt	colon transverse	low-input/LCM	30	0.48	18143	394.4	833	18.1	0	0	251
PD44591d_lo0007	PD44591d	PD44591	46	female	POLE L424V	intestinal crypt	colon transverse	low-input/LCM	33	0.43	19376	421.2	852	18.5	0	0	211
PD44591d_lo0008	PD44591d	PD44591	46	female	POLE L424V	intestinal crypt	colon transverse	low-input/LCM	34	0.39	24796	539	1036	22.5	1	0	389
PD44592b_lo0001	PD44592b	PD44592	50	male	POLE L424V	intestinal crypt	duodenum	low-input/LCM	27	0.44	18859	377.2	908	18.2	2	0	243
PD44592b_lo0003	PD44592b	PD44592	50	male	POLE L424V	intestinal crypt	duodenum	low-input/LCM	28	0.36	15449	309	596	11.9	2	0	374
PD44592b_lo0005	PD44592b	PD44592	50	male	POLE L424V	intestinal crypt	duodenum	low-input/LCM	34	0.41	18610	372.2	808	16.2	1	0	232
PD44592b_lo0006	PD44592b	PD44592	50	male	POLE L424V	intestinal crypt	duodenum	low-input/LCM	34	0.46	17148	343	738	14.8	2	0	278
PD44592b_lo0007	PD44592b	PD44592	50	male	POLE L424V	intestinal crypt	duodenum	low-input/LCM	35	0.4	17744	354.9	769	15.4	1	0	315
PD44592b_lo0008	PD44592b	PD44592	50	male	POLE L424V	intestinal crypt	duodenum	low-input/LCM	33	0.44	14963	299.3	717	14.3	0	0	338
PD44592b_lo0009	PD44592b	PD44592	50	male	POLE L424V	intestinal crypt	duodenum	low-input/LCM	36	0.43	16732	334.6	785	15.7	3	1	394
PD44592c_lo0001	PD44592c	PD44592	50	male	POLE L424V	intestinal crypt	ileum	low-input/LCM	33	0.48	19858	397.2	846	16.9	2	0	292
PD44592c_lo0002	PD44592c	PD44592	50	male	POLE L424V	intestinal crypt	ileum	low-input/LCM	34	0.47	16371	327.4	764	15.3	0	0	197
PD44592c_lo0003	PD44592c	PD44592	50	male	POLE L424V	intestinal crypt	ileum	low-input/LCM	32	0.46	20169	403.4	862	17.2	2	0	182
PD44592c_lo0004	PD44592c	PD44592	50	male	POLE L424V	intestinal crypt	ileum	low-input/LCM	33	0.46	16762	335.2	904	18.1	2	0	255
PD44592c_lo0005	PD44592c	PD44592	50	male	POLE L424V	intestinal crypt	ileum	low-input/LCM	27	0.46	17214	344.3	871	17.4	4	0	247
PD44592d	PD44592d	PD44592	48	male	POLE L424V	blood	other	standard	43	0.17	92	1.9	38	0.8	0	0	281
PD44593b_lo0001	PD44593b	PD44593	17	male	POLE L424V	intestinal crypt	duodenum	low-input/LCM	16	0.47	4979	292.9	185	10.9	0	0	570
PD44593b_lo0004	PD44593b	PD44593	17	male	POLE L424V	intestinal crypt	duodenum	low-input/LCM	24	0.48	6828	401.6	268	15.8	0	0	553
PD44593b_lo0005	PD44593b	PD44593	17	male	POLE L424V	intestinal crypt	duodenum	low-input/LCM	31	0.42	4839	284.6	223	13.1	0	0	598
PD44593b_lo0006	PD44593b	PD44593	17	male	POLE L424V	intestinal crypt	duodenum	low-input/LCM	18	0.47	5022	295.4	190	11.2	0	0	699
PD44593b_lo0007	PD44593b	PD44593	17	male	POLE L424V	intestinal crypt	duodenum	low-input/LCM	17	0.47	5176	304.5	157	9.2	0	0	655
PD44593b_lo0008	PD44593b	PD44593	17	male	POLE L424V	intestinal crypt	duodenum	low-input/LCM	16	0.46	4399	258.8	158	9.3	0	1	695
PD44593b_lo0010	PD44593b	PD44593	17	male	POLE L424V	intestinal crypt	duodenum	low-input/LCM	11	0.5	3449	202.9	100	5.9	0	0	721
PD44593c_lo0012	PD44593c	PD44593	17	male	POLE L424V	intestinal crypt	ileum	low-input/LCM	38	0.46	4958	291.6	253	14.9	0	0	208
PD44593c_lo0019	PD44593c	PD44593	17	male	POLE L424V	intestinal crypt	ileum	low-input/LCM	30	0.44	7746	455.6	337	19.8	0	0	218
PD44593c_lo0020	PD44593c	PD44593	17	male	POLE L424V	intestinal crypt	ileum	low-input/LCM	21	0.42	6931	407.7	222	13.1	0	0	273
PD44593c_lo0021	PD44593c	PD44593	17	male	POLE L424V	intestinal crypt	ileum	low-input/LCM	39	0.47	10646	626.2	465	27.4	0	0	207
PD44593c_lo0022	PD44593c	PD44593	17	male	POLE L424V	intestinal crypt	ileum	low-input/LCM	39	0.45	4851	285.4	260	15.3	0	0	224
PD44593e_lo0001	PD44593e	PD44593	17	male	POLE L424V	intestinal crypt	colon transverse	low-input/LCM	33	0.15	9543	561.4	222	13.1	0	0	427
PD44593e_lo0002	PD44593e	PD44593	17	male	POLE L424V	intestinal crypt	colon transverse	low-input/LCM	26	0.27	6253	367.8	216	12.7	0	0	581
PD44593e_lo0003	PD44593e	PD44593	17	male	POLE L424V	intestinal crypt	colon transverse	low-input/LCM	17	0.23	2026	119.2	34	2	0	0	550
PD44593e_lo0004	PD44593e	PD44593	17	male	POLE L424V	intestinal crypt	colon transverse	low-input/LCM	18	0.29	5230	307.6	144	8.5	0	0	480
PD44593e_lo0005	PD44593e	PD44593	17	male	POLE L424V	intestinal crypt	colon transverse	low-input/LCM	28	0.17	5837	343.4	116	6.8	0	0	751
PD44593e_lo0006	PD44593e	PD44593	17	male	POLE L424V	intestinal crypt	colon transverse	low-input/LCM	22	0.32	6716	395.1	232	13.6	0	0	588
PD44593d	PD44593d	PD44593	15	male	POLE L424V	blood	other	standard	41	0.21	53	3.5	33	2.2	0	0	283
PD44593d_duplex	PD44593d	PD44593	15	male	POLE L424V	blood	other	modified duplex	NA	NA	823	11.6	40	0.6	NA	NA	NA
PD44594b_lo0003	PD44594b	PD44594	46	male	POLE L424V	stomach normal	other	low-input/LCM	22	0.25	68	1.5	26	0.6	0	1	511
PD44594b_lo0005	PD44594b	PD44594	46	male	POLE L424V	stomach normal	other	low-input/LCM	16	0.28	66	1.4	21	0.5	0	0	343
PD44594b_lo0008	PD44594b	PD44594	46	male	POLE L424V	stomach normal	other	low-input/LCM	26	0.21	111	2.4	33	0.7	0	0	400
PD44594c_lo0001	PD44594c	PD44594	46	male	POLE L424V	brain normal	other	low-input/LCM	13	0.24	192	4.2	9	0.2	0	0	553
PD44594c_lo0005	PD44594c	PD44594	46	male	POLE L424V	brain normal	other	low-input/LCM	12	0.3	982	21.3	10	0.2	0	0	680
PD44594c_lo0007	PD44594c	PD44594	46	male	POLE L424V	brain normal	other	low-input/LCM	12	0.31	986	21.4	13	0.3	0	0	598
PD44594c_lo0002	PD44594c	PD44594	46	male	POLE L424V	brain normal	other	low-input/LCM	12	0.29	347	7.5	5	0.1	0	0	555
PD44594c_lo0006	PD44594c	PD44594	46	male	POLE L424V	brain normal	other	low-input/LCM	10	0.33	828	18	7	0.2	0	0	688
PD44594d_lo0001	PD44594d	PD44594	46	male	POLE L424V	bladder normal	other	low-input/LCM	31	0.14	458	10	58	1.3	0	0	521
PD44594d_lo0002	PD44594d	PD44594	46	male	POLE L424V	bladder normal	other	low-input/LCM	31	0.17	546	11.9	58	1.3	0	0	599
PD44594d_lo0004	PD44594d	PD44594	46	male	POLE L424V	bladder normal	other	low-input/LCM	30	0.12	336	7.3	52	1.1	0	0	553
PD44594e_lo0021	PD44594e	PD44594	46	male	POLE L424V	ileum normal	other	low-input/LCM	33	0.19	130	2.8	31	0.7	0	0	316
PD44594f_lo0001	PD44594f	PD44594	46	male	POLE L424V	skin normal	other	low-input/LCM	26	0.19	201	4.4	9	0.2	0	6	544
PD44594f_lo0005	PD44594f	PD44594	46	male	POLE L424V	skin normal	other	low-input/LCM	33	0.19	5039	109.5	53	1.2	0	0	338
PD44594f_lo0008	PD44594f	PD44594	46	male	POLE L424V	skin normal	other	low-input/LCM	32	0.21	5498	119.5	100	2.2	0	0	276
PD44594f_lo0004	PD44594f	PD44594	46	male	POLE L424V	skin normal	other	low-input/LCM	22	0.27	2398	52.1	34	0.7	0	4	323
PD44594f_lo0006	PD44594f	PD44594	46	male	POLE L424V	skin normal	other	low-input/LCM	22	0.33	3121	67.8	54	1.2	0	5	304
PD44594f_lo0007	PD44594f	PD44594	46	male	POLE L424V	skin normal	other	low-input/LCM	18	0.27	4601	100	48	1	0	0	281
PD44594f_lo0010	PD44594f	PD44594	46	male	POLE L424V	skin normal	other	low-input/LCM	25	0.24	2856	62.1	42	0.9	0	0	318
PD44594g_lo0001	PD44594g	PD44594	46	male	POLE L424V	muscle normal	other	low-input/LCM	24	0.2	135	2.9	22	0.5	0	0	412
PD44594g_lo0002	PD44594g	PD44594	46	male	POLE L424V	muscle normal	other	low-input/LCM	35	0.17	106	2.3	19	0.4	0	0	456
PD44594g_lo0004	PD44594g	PD44594	46	male	POLE L424V	muscle normal	other	low-input/LCM	12	0.29	29	0.6	13	0.3	0	0	391
PD44594h_lo0001	PD44594h	PD44594	46	male	POLE L424V	oesophagus normal	other	low-input/LCM	35	0.12	412	9	41	0.9	0	1	910
PD44594c_ds0001	PD44594c	PD44594	46	male	POLE L424V	brain normal	other	modified duplex	NA	NA	761.518	16.5547	62	1.34783	NA	NA	NA
PD44594e_ds0001	PD44594e	PD44594	46	male	POLE L424V	smooth muscle	other	modified duplex	NA	NA	428.582	9.317	35	0.76087	NA	NA	NA
PD44594f_ds0001	PD44594f	PD44594	46	male	POLE L424V	artery /arteriole	other	modified duplex	NA	NA	464.548	10.0989	27	0.586957	NA	NA	NA
PD44594g_ds0002	PD44594g	PD44594	46	male	POLE L424V	skeletal muscle	other	modified duplex	NA	NA	1037.35	22.5511	86	1.86957	NA	NA	NA

## Sheet: Supplementary Table 3
Supplementary Table 3 | Cancer driver mutations identified in this cohort
Gene	Protein	Effect	Chrom	Pos	Ref	Alt	uid	tissue
KRAS	p.G12D	missense	12	25398284	C	T	12_25398284_C_T	polyp crypt
FBXW7	p.R689W	missense	4	153244092	G	A	4_153244092_G_A	polyp crypt
UBR5	p.R633*	nonsense	8	103326142	G	A	8_103326142_G_A	polyp crypt
ARID1A	p.S607*	nonsense	1	27059183	C	A	1_27059183_C_A	intestinal crypt
KDM6A	p.E1052*	nonsense	X	44941830	G	T	X_44941830_G_T	intestinal crypt
CDK12	p.E1069*	nonsense	17	37681036	G	T	17_37681036_G_T	intestinal crypt
APC	p.E136*	nonsense	5	112103071	G	T	5_112103071_G_T	polyp crypt
APC	p.S117*	nonsense	5	112103015	C	A	5_112103015_C_A	polyp crypt
APC	p.E984*	nonsense	5	112174241	G	T	5_112174241_G_T	polyp crypt
APC	p.E1544*	nonsense	5	112175921	G	T	5_112175921_G_T	polyp crypt
BCOR	p.E867*	nonsense	X	39932000	C	A	X_39932000_C_A	polyp crypt
APC	p.E1257*	nonsense	5	112175060	G	T	5_112175060_G_T	polyp crypt
FBXW7	p.?	ess_splice	4	153247156	A	G	4_153247156_A_G	intestinal crypt
KMT2C	p.R3507*	nonsense	7	151860143	G	A	7_151860143_G_A	intestinal crypt
FBXW7	p.R14Q	missense	4	153332915	C	T	4_153332915_C_T	intestinal crypt
FBXW7	p.R465C	missense	4	153249385	G	A	4_153249385_G_A	intestinal crypt
PIK3R1	p.R358*	nonsense	5	67588981	C	T	5_67588981_C_T	intestinal crypt
NF1	p.R1968*	nonsense	17	29661945	C	T	17_29661945_C_T	intestinal crypt
UBR5	p.E1474*	nonsense	8	103306002	C	A	8_103306002_C_A	intestinal crypt
APC	p.R876*	nonsense	5	112173917	C	T	5_112173917_C_T	polyp crypt
APC	p.R1450*	nonsense	5	112175639	C	T	5_112175639_C_T	polyp crypt / tumour
UBR5	p.E2222*	nonsense	8	103287814	C	A	8_103287814_C_A	polyp crypt
ATRX	p.R2188*	nonsense	X	76813059	G	A	X_76813059_G_A	polyp crypt
TCF7L2	p.R471C	missense	10	114925333	C	T	10_114925333_C_T	tumour
ATM	p.R250*	nonsense	11	108115600	C	T	11_108115600_C_T	tumour
APC	p.R564*	nonsense	5	112164616	C	T	5_112164616_C_T	tumour
BRAF	p.D594G	missense	7	140453154	T	C	7_140453154_T_C	tumour
AMER1	p.E383*	nonsense	X	63412020	C	A	X_63412020_C_A	tumour
ATRX	p.E28*	nonsense	X	76972659	C	A	X_76972659_C_A	tumour
FBXW7	p.R224*	nonsense	4	153268138	G	A	4_153268138_G_A	intestinal crypt
STAG2	p.E383*	nonsense	X	123185195	G	T	X_123185195_G_T	intestinal crypt
ERBB3	p.A232V	missense	12	56481660	C	T	12_56481660_C_T	intestinal crypt
PTEN	p.R130Q	missense	10	89692905	G	A	10_89692905_G_A	endometrium
PTEN	p.R173C	missense	10	89711899	C	T	10_89711899_C_T	endometrium
PIK3CA	p.R88Q	missense	3	178916876	G	A	3_178916876_G_A	endometrium
PIK3CA	p.R93Q	missense	3	178916891	G	A	3_178916891_G_A	endometrium
PIK3CA	p.D350N	missense	3	178921566	G	A	3_178921566_G_A	endometrium
PIK3CA	p.R93W	missense	3	178916890	C	T	3_178916890_C_T	endometrium
TP53	p.R273C	missense	17	7577121	G	A	17_7577121_G_A	endometrium
PIK3R1	p.R534*	nonsense	5	67591007	C	T	5_67591007_C_T	endometrium
DDX3X	p.T532M	missense	X	41205855	C	T	X_41205855_C_T	endometrium
PIK3R1	p.R348*	nonsense	5	67588951	C	T	5_67588951_C_T	endometrium
PIK3R1	p.R461*	nonsense	5	67589618	C	T	5_67589618_C_T	endometrium
ATM	p.R1875*	nonsense	11	108175528	C	T	11_108175528_C_T	endometrium
PIK3CA	p.R108H	missense	3	178916936	G	A	3_178916936_G_A	endometrium
PIK3CA	p.Y1021C	missense	3	178952007	A	G	3_178952007_A_G	endometrium
ZFHX3	p.W2289*	nonsense	16	72829715	C	T	16_72829715_C_T	endometrium
PIK3R1	p.I493fs*3	frameshift	5	67590410	T	TA	5_67590410_T_TA	polyp crypt
ARID2	p.E1761fs*6	frameshift	12	46287416	G	GA	12_46287416_G_GA	polyp crypt
APC	p.T1556fs*3	frameshift	5	112175951	G	GA	5_112175951_G_GA	polyp crypt
KMT2C	p.S2816fs*6	frameshift	7	151874092	A	AT	7_151874092_A_AT	polyp crypt
BCOR	p.N688fs*52	frameshift	X	39932535	A	AT	X_39932535_A_AT	polyp crypt
AMER1	p.S174fs*1	frameshift	X	63412647	T	TA	X_63412647_T_TA	polyp crypt
KMT2C	p.S1148fs*9	frameshift	7	151919143	AG	A	7_151919143_AG_A	intestinal crypt
CDK12	p.Y210fs*1	frameshift	17	37618952	T	TA	17_37618952_T_TA	intestinal crypt
APC	p.G2250fs*5	frameshift	5	112178032	T	TA	5_112178032_T_TA	intestinal crypt
SETD2	p.S1350fs*6	frameshift	3	47162077	G	GA	3_47162077_G_GA	polyp crypt
APC	p.M2364fs*8	frameshift	5	112178376	G	GA	5_112178376_G_GA	polyp crypt
ARID1A	p.E33fs*6	frameshift	1	27022983	AGCAGCGGGAGGAGGCGGGGGGCGAGGCGGCGGCGGCG	A	1_27022983_AGCAGCGGGAGGAGGCGGGGGGCGAGGCGGCGGCGGCG_A	intestinal crypt
KMT2D	p.F2739fs*30	frameshift	12	49433232	A	AG	12_49433232_A_AG	intestinal crypt
GATA3	p.S237fs*29	frameshift	10	8100727	TC	T	10_8100727_TC_T	intestinal crypt
